# Supplementary material for: Significant Changes in Bacterial Communities Associated with Pocillopora Corals Ingestion by Crown-of-Thorns Starfish: An Important Factor Affecting the Coral’s Health
Source: Microorganisms. 2022 Jan 19;10(2):207. doi: 10.3390/microorganisms10020207 (PMC8879049; doi:10.3390/microorganisms10020207)
Supplement: Supplementary file 1 [file microorganisms-10-00207-s001.zip]

Archive with 7 entries (6 files):
- Electronic Supplementary Materials/Table S1.xlsx
- Electronic Supplementary Materials/Table S2.xlsx
- Electronic Supplementary Materials/Table S3.xlsx
- Electronic Supplementary Materials/Table S4.xlsx
- Electronic Supplementary Materials/Table S5.xlsx
- Electronic Supplementary Materials/Table S6.xlsx
- Electronic Supplementary Materials/
