# Supplementary material for: Significant Changes in Bacterial Communities Associated with Pocillopora Corals Ingestion by Crown-of-Thorns Starfish: An Important Factor Affecting the Coral’s Health
Source: Microorganisms. 2022 Jan 19;10(2):207. doi: 10.3390/microorganisms10020207 (PMC8879049; doi:10.3390/microorganisms10020207)
Supplement: Supplementary file 1 [file microorganisms-10-00207-s001.zip › Electronic Supplementary Materials/Table S1.xlsx]

## Sheet: Table S1
Table S1 Symbiodiniaceae density (SD, ×10^6 cells cm-2) symbiotic with Pocillopora corals in the central SCS in healthy portions and feeding scars									tissue(mg/cm2)	loss ratio %
	1	2	3	4	5	6	7	8
A1	1.4	1.1	1.3	1.15	0.95	1.35	1.25	1.15	16.1732
A2	1.3	1.3	1.2	1.4	1.1	1.15	1.35	1.25	21.9828
A3	1.2	1.15	1.2	1.3	1.1	1.35	1	0.95	24.8892
A4	1.65	1.55	1.7	1.4	1.3	1.5	1.6	1.75	21.0258
A5	1.25	1.3	1.2	1.1	1	1.15	1.35	1.1	17.8622
A6	1.35	1.15	1.25	1.1	0.95	1.15	1.3	1.35	32.5514
A7	0.95	0.65	0.75	0.85	1.1	1.15	1.25	0.9	22.4141
A8	1.35	1.15	1.25	1.1	1.45	1.55	1.2	1.45	30.4181
A9	1.55	1.5	1.65	1.65	1.55	1.35	1.3	1.5	30.1212
A10	1.2	1.15	1	1.2	1.35	1.1	0.8	1.25	22.216
A11	1.4	1.1	1.15	0.95	1	1.2	1.4	1.6	36.882
A12	1.4	1.35	1.25	1.3	1.55	1.65	1.4	1.2	29.9093
A13	1.35	1.3	1.25	1.4	1.55	0.7	0.95	1.4	29.544
A14	1.25	1.15	1.25	1.3	1.35	1.25	1.2	0.95	31.8269
A15	1.3	1.55	1.65	1.3	1.2	1.25	1.35	1.3	20.058
A16	1.2	1.15	1	0.9	1.15	1.2	1.3	1.5	27.143
A17	1.3	1.3	1.25	1.35	0.95	1.35	1.3	1.25	22.0834
A18	1.55	1.6	1.75	1.35	1.3	1.45	1.35	1.5	28.0071
A19	1.45	1.35	1.4	1.55	0.9	1.1	1.3	1.65	39.8522
B1	0.4	0.3	0.35	0.2	0.6	0.4	0.4	0.35	2.0058	87.59
B2	0.2	0.1	0.15	0.25	0.4	0.3	0.2	0.15	2.0058	90.87
B3	0.1	0.1	0	0.15	0.25	0.2	0.1	0.05	4.4247	82.22
B4	0.7	0.5	0.6	0.4	0.5	0.55	0.65	0.65	2.2083	89.49
B5	0.15	0.1	0.25	0.15	0.15	0.2	0	0.2	4.5534	74.5
B6	0.25	0.15	0.3	0.35	0.1	0.2	0.1	0.3	3.9852	87.75
B7	0.4	0.45	0.3	0.35	0.4	0.15	0.2	0.3	6.4321	71.3
B8	0.55	0.5	0.7	0.4	0.3	0.35	0.2	0.25	2.221	92.69
B9	0.3	0.25	0.3	0.15	0.35	0.25	0.15	0.2	3.0411	89.9
B10	0.25	0.15	0.1	0.3	0.2	0.25	0.1	0.35	3.5341	84.09
B11	0.15	0.1	0.15	0.25	0.15	0.15	0.1	0.3	1.8591	94.95
B12	0.35	0.4	0.3	0.35	0.35	0.35	0.2	0.3	2.6741	91.05
B13	0.45	0.35	0.3	0.5	0.6	0.4	0.3	0.35	5.3471	81.9
B14	0.6	0.5	0.7	0.75	0.5	0.45	0.65	0.5	5.4126	82.99
B15	0.5	0.4	0.45	0.6	0.7	0.35	0.3	0.4	3.5568	82.26
B16	0.25	0.15	0.3	0.2	0.4	0.15	0.1	0.2	2.3574	91.31
B17	0.35	0.15	0.3	0.35	0.4	0.2	0.1	0.45	2.6316	88.08
B18	0.35	0.3	0.25	0.35	0.45	0.2	0.05	0.35	3.3328	88.1
B19	0.15	0.1	0.2	0.25	0.15	0.35	0.15	0.15	2.8007	92.97
