# Supplementary material for: Significant Changes in Bacterial Communities Associated with Pocillopora Corals Ingestion by Crown-of-Thorns Starfish: An Important Factor Affecting the Coral’s Health
Source: Microorganisms. 2022 Jan 19;10(2):207. doi: 10.3390/microorganisms10020207 (PMC8879049; doi:10.3390/microorganisms10020207)
Supplement: Supplementary file 1 [file microorganisms-10-00207-s001.zip › Electronic Supplementary Materials/Table S2.xlsx]

## Sheet: Table S2
Table S2 Sample information including number of sequences, number of coral-associated bacteria in different taxonomic levels, number of OTUs and diversity indicated by the Shannon, Simpson, Ace and Chao 1 index
No.	Sample number	Read Number	Seq_num	Base_num	Mean_length	Min_length	Max_length	Phylum	Class	Order	Family	Genus	Species	OTU	shannon	simpson	ace	chao 1	coverage
1	A1	46367	47337	20255165	427.893	210	484	21	33	90	138	248	332	409	1.55	0.43	497.62	504.63	1
2	A2	39228	40298	17200651	426.836	216	475	15	29	84	154	287	366	415	2	0.25	601.6	648.8	1
3	A3	40449	41445	17528768	422.94	239	464	23	44	108	194	362	477	575	2.54	0.2	690.95	667.97	1
4	A4	40674	41368	17402459	420.674	239	506	15	23	84	140	253	332	432	2.15	0.21	633.72	591.51	1
5	A5	50331	51131	21697410	424.349	239	504	15	20	58	93	161	212	242	2.28	0.19	418.44	371	1
6	A6	39125	40172	17116093	426.07	232	440	15	22	71	124	232	305	395	2.35	0.24	518.11	499.21	1
7	A7	42054	42601	18236947	428.087	206	431	13	24	71	123	201	266	307	1.28	0.48	389.58	368.12	1
8	A8	45400	45940	19672313	428.218	239	431	15	21	65	123	220	282	318	1.23	0.49	444.51	407.13	1
9	A9	50007	50905	21602240	424.364	239	515	18	26	74	136	262	343	419	2.79	0.15	717.35	586.35	1
10	A10	34103	34909	14851146	425.425	282	517	22	42	122	201	332	474	731	2.11	0.35	1060.28	1036.16	0.99
11	A11	52912	54369	23076293	424.438	239	431	18	34	96	186	369	493	645	2.73	0.16	863.95	835.99	1
12	A12	52138	53672	22881098	426.313	258	431	17	26	72	119	218	290	319	2.02	0.2	443.68	440.39	1
13	A13	50905	51950	22251793	428.331	403	431	15	24	63	107	185	227	249	1.54	0.37	349.91	327.75	1
14	A14	44820	45944	19204161	417.991	245	431	17	25	81	151	281	361	458	2.79	0.14	662.2	671.75	1
15	A15	55949	56753	23685950	417.352	218	431	16	25	78	121	190	234	288	1.52	0.33	516.22	421.4	1
16	A16	45544	46155	19405288	420.437	239	464	15	21	73	120	202	260	310	1.77	0.28	420.04	397.25	1
17	A17	52856	54404	23224692	426.893	239	507	17	26	94	177	308	412	535	2.42	0.21	815.07	765.39	1
18	A18	60253	61287	26203862	427.56	232	516	21	33	107	183	337	436	559	1.52	0.46	687.21	691.5	1
19	A19	53067	53927	23012624	426.737	227	506	17	28	95	169	289	364	446	1.68	0.4	540.42	528.58	1
20	B1	45493	63582	26466945	416.265	201	448	27	52	140	233	446	795	2172	6.07	0.01	2700.17	2685.09	0.99
21	B2	40123	60244	25088190	416.443	265	486	27	52	134	236	461	802	2187	6.1	0.01	2746.38	2715.53	0.99
22	B3	40446	54440	22454418	412.462	217	443	25	47	124	214	380	653	1644	4.91	0.06	2100.84	2090.62	0.99
23	B4	38688	59972	24730976	412.375	219	516	26	64	180	326	647	1012	2014	4.69	0.07	2695.1	2677.16	0.98
24	B5	47180	59227	24351147	411.149	291	511	25	50	138	224	388	623	1411	4.5	0.06	1956.67	1997.33	0.99
25	B6	42551	52695	21733913	412.447	210	491	29	57	161	268	481	823	2078	5.47	0.02	2822.08	2787.76	0.98
26	B7	42166	59547	24625973	413.555	222	483	27	51	145	249	446	811	2296	5.9	0.01	2902.71	2922.44	0.98
27	B8	41248	49568	20389913	411.352	282	511	26	51	138	240	421	741	2085	5.27	0.02	2869.84	2878.21	0.98
28	B9	46913	50347	20754342	412.226	223	464	23	48	137	233	412	661	1346	4.87	0.02	1782.11	1751.05	0.99
29	B10	40535	55623	22905147	411.793	245	469	27	53	146	250	443	740	1707	5.45	0.01	2329.9	2393.65	0.99
30	B11	40282	52919	21787439	411.713	245	471	27	57	162	286	495	820	1982	5.66	0.01	2625.27	2568.53	0.98
31	B12	52537	56990	23679905	415.51	253	432	25	53	150	259	481	770	1613	4.41	0.05	2150.87	2109.89	0.99
32	B13	38241	47369	19486913	411.385	317	517	25	50	130	215	374	614	1307	4.93	0.03	1747.21	1745.83	0.99
33	B14	64381	71550	29515660	412.518	229	511	30	62	180	307	531	885	2024	5.48	0.01	2559.1	2577.13	0.99
34	B15	44885	68607	28390275	413.81	245	522	26	47	149	258	475	769	1730	5.47	0.01	2397.67	2390.45	0.99
35	B16	36298	38481	15927156	413.897	262	472	20	43	124	224	399	605	1179	4.26	0.06	1587.54	1556.05	0.99
36	B17	44549	48415	20038114	413.882	375	461	27	56	153	261	473	790	1678	5.08	0.03	2199.91	2177.51	0.99
37	B18	48482	59793	24690373	412.931	293	506	27	60	161	274	476	818	1951	5.53	0.01	2490.06	2464.18	0.99
38	B19	50759	70948	29415726	414.61	245	468	26	54	141	242	457	800	2078	5.69	0.01	2738.63	2796.32	0.99
