# Supplementary material for: Significant Changes in Bacterial Communities Associated with Pocillopora Corals Ingestion by Crown-of-Thorns Starfish: An Important Factor Affecting the Coral’s Health
Source: Microorganisms. 2022 Jan 19;10(2):207. doi: 10.3390/microorganisms10020207 (PMC8879049; doi:10.3390/microorganisms10020207)
Supplement: Supplementary file 1 [file microorganisms-10-00207-s001.zip › Electronic Supplementary Materials/Table S3.xlsx]

## Sheet: Table S3
Table S3 The relative abundance of coral-associated bacterial community of coral samples on phylum level
phy%	Proteobacteria	Cyanobacteria	Deinococcus-Thermus	Bacteroidetes	Planctomycetes	Actinobacteria	unclassified_k__norank	Firmicutes	Chloroflexi	Verrucomicrobia	Acidobacteria	Chlamydiae	Spirochaetae	SBR1093	Gemmatimonadetes	others
A1	94.3883	1.73184	0.866996	1.33931	0.0215671	0.248021	0.0388207	0.836802	0.0280372	0.0603878	0.0237238	0.0129402	0.323506	0.00431341	0	0.0754847
A2	84.8629	0.644947	12.1061	0.716325	0.0458856	0.1606	0.0025492	1.22871	0.0101968	0.0917712	0	0	0.0356888	0.0101968	0	0.0841236
A3	74.0562	0.993844	16.789	2.80353	0.029667	0.511756	0.0346115	4.21766	0.0420282	0.190363	0.0321392	0.029667	0.0420282	0.00247225	0	0.224975
A4	65.0514	3.36333	29.9085	1.02522	0.0762158	0.13768	0.0467129	0.253233	0	0.03442	0	0.0196686	0	0	0	0.0835915
A5	64.5984	0.466909	32.2465	2.24911	0.00596054	0.051658	0.0139079	0.341738	0.00198685	0.00198685	0.00198685	0.00794739	0	0	0	0.0119211
A6	85.1042	7.79297	0.419169	5.76613	0.0434505	0.0945687	0.0536741	0.127796	0.0102236	0.46262	0.0817891	0	0.00255591	0	0	0.0408946
A7	95.8553	0.936891	1.25553	1.31735	0.0118895	0.171208	0.0879821	0.27108	0	0.0356684	0.00951158	0.0023779	0	0	0	0.04518
A8	96.1322	1.38546	0.420705	1.45374	0.00881057	0.140969	0.0220264	0.244493	0	0.0132159	0	0.00881057	0.00881057	0	0.00220264	0.15859
A9	77.1612	5.85718	11.6344	4.78933	0.0159978	0.0619913	0.0239966	0.249965	0	0.151979	0.00199972	0	0.00199972	0.00399944	0.00799888	0.0379947
A10	87.4029	6.28684	3.378	1.22863	0.439844	0.712547	0.0117292	0.199396	0.0645105	0.0557136	0.0909011	0.0146615	0.00879688	0.0439844	0.00293229	0.0586459
A11	78.6891	0.931736	17.2607	1.94096	0.0207892	0.168204	0.0151194	0.839129	0.0415785	0.0226792	0.00377986	0.00755972	0.0207892	0.00377986	0	0.0340187
A12	80.2371	1.55165	17.0701	0.58115	0.0191799	0.0594576	0.0115079	0.339484	0.0632936	0.00191799	0.0345238	0.00767195	0.00191799	0	0.0115079	0.00958993
A13	96.3776	1.7955	0.502898	1.13938	0.00196444	0.0589333	0	0.0726844	0.00589333	0	0	0	0.00392889	0.0117867	0.0117867	0.01768
A14	80.1249	14.3284	0.240964	4.78581	0.0937082	0.0624721	0	0.122713	0.00892459	0.0513164	0.0111557	0.0223115	0.122713	0.0111557	0	0.0133869
A15	97.991	0.455772	0.51118	0.729236	0.0339595	0.0697063	0.0214481	0.0822177	0.00178734	0.0107241	0	0.0482582	0.00178734	0.0107241	0	0.0321722
A16	95.2046	2.28351	0.674073	1.37889	0.00658704	0.0790444	0.114175	0.160285	0.0153698	0.0395222	0.00219568	0.0131741	0	0	0	0.0285438
A17	86.7186	0.560012	7.17232	5.01173	0.0132435	0.105948	0.104056	0.211896	0	0.0359467	0.00378387	0	0.0359467	0.00756773	0	0.0189193
A18	95.6566	0.877965	0.585863	1.07547	0.0282144	0.25227	0.139412	1.13687	0.00829834	0.0564287	0.00663867	0.014937	0.0315337	0.029874	0	0.0995801
A19	92.5095	3.62937	1.26632	1.66205	0.0207285	0.167713	0	0.467334	0.0244973	0.0904517	0.0113065	0.0885673	0.0169597	0.0131909	0	0.032035
B1	54.5227	9.56411	0.384675	27.6218	3.80058	0.633064	0.131888	0.259381	0.0923219	0.723188	0.09452	0.00439628	0.0439628	0.00879256	0.0461609	2.06845
B2	46.1282	19.5823	0.0274157	25.1676	4.38651	1.27608	0.199387	0.226803	0.10717	0.468559	0.0722777	0.0174464	0.0996934	0.00747701	0.037385	2.19575
B3	33.8501	44.9859	0.108787	15.9892	2.24002	0.759037	0.0964249	0.123622	0.44751	0.445038	0.217574	0.0321416	0.0494486	0	0.0370865	0.618108
B4	23.8291	54.0142	1.54828	9.74979	1.92049	1.83519	0.0982217	4.58023	0.230045	0.865902	0.622932	0.0155087	0.05945	0.00775434	0.0129239	0.610008
B5	57.376	17.3379	0.0890208	17.9525	4.27088	0.483256	0.0720644	0.0826621	0.377279	0.50869	0.451462	0.122933	0.163205	0.27978	0.0148368	0.41755
B6	49.228	25.3954	0.38072	16.3075	1.8519	2.35717	0.0517027	0.263214	0.425372	0.639233	1.47353	0.129257	0.0399521	0.834293	0.0211511	0.601631
B7	46.4047	30.0266	0.0474316	15.567	3.50045	1.1763	0.234786	0.324906	0.161267	0.611867	0.863255	0.0972347	0.0403168	0.104349	0.0332021	0.806337
B8	36.1302	46.3853	0.138189	11.4939	2.21829	1.4328	0.0800039	0.135764	0.0824282	0.768522	0.28365	0.060609	0.0169705	0.0290923	0.00242436	0.741854
B9	53.126	22.9467	0.334662	18.0014	3.1697	0.127896	0.0873958	0.213161	0.081001	0.669324	0.217424	0.321872	0.187581	0.00852642	0.0149212	0.492401
B10	59.2155	18.167	0.204761	15.0191	2.9456	0.476132	0.0616751	1.26064	0.508203	0.545208	0.22203	0.0616751	0.742568	0.0518071	0.014802	0.503269
B11	57.5096	18.4971	0.809294	12.4249	3.87766	2.7233	0.114195	0.414577	0.459262	0.52629	1.12209	0.215977	0.345067	0.379822	0.014895	0.56601
B12	49.3481	38.0341	0.513924	8.68721	0.946	1.15728	0.0304547	0.390201	0.0666197	0.331195	0.0742334	0.0152274	0.0247445	0.0133239	0.00380684	0.363553
B13	50.4119	34.7559	0.0915248	8.17709	4.04278	0.842028	0.0418399	0.196125	0.0862948	0.455009	0.481159	0.122905	0.0915248	0.02092	0.00522999	0.17782
B14	54.5332	19.9578	2.51006	13.5785	3.9872	1.25658	0.113387	0.211242	0.955251	0.615088	0.712943	0.212796	0.439571	0.39608	0.0295118	0.490828
B15	68.9429	5.22001	4.15506	16.8364	1.92492	1.15629	0.080205	0.173777	0.129219	0.16041	0.392113	0.0200512	0.242843	0.178233	0.0133675	0.37429
B16	59.3311	27.1282	0.123974	9.40823	0.917406	1.6337	0.0358146	0.702518	0.0606094	0.187338	0.110199	0.00826492	0	0	0.0110199	0.341617
B17	58.7555	21.464	0.929314	8.73196	1.45009	1.52865	0.109991	0.23794	4.57025	0.704842	0.612808	0.056118	0.0134683	0.150396	0.0493838	0.635256
B18	55.9321	23.4871	0.921992	8.6527	3.61784	2.98049	0.0680665	0.447589	0.563096	0.406336	1.23138	0.0969432	0.189761	0.404274	0.0350646	0.965307
B19	54.3726	20.0418	0.084714	19.9846	2.40548	0.927914	0.104415	0.181249	0.248232	0.185189	0.459032	0.0334916	0.021671	0.372348	0.0157608	0.561477
