# Supplementary material for: Significant Changes in Bacterial Communities Associated with Pocillopora Corals Ingestion by Crown-of-Thorns Starfish: An Important Factor Affecting the Coral’s Health
Source: Microorganisms. 2022 Jan 19;10(2):207. doi: 10.3390/microorganisms10020207 (PMC8879049; doi:10.3390/microorganisms10020207)
Supplement: Supplementary file 1 [file microorganisms-10-00207-s001.zip › Electronic Supplementary Materials/Table S4.xlsx]

## Sheet: Table S4
	Table S4 The relative abundance of coral-associated bacterial community of coral samples on genus level
%	Halomonas	Idiomarina	Marinobacter	Herminiimonas	Ralstonia	Psychrosphaera	Alteromonas	Pseudoalteromonas	Leptolyngbya	Fodinicurvata	Rivularia	Vibrio	Candidatus_Amoebophilus	unclassified_f__FamilyI_o__SubsectionIII	Phormidium	SM1A02	Flexithrix	Cohaesibacter	Roseobacter_clade_CHAB-I-5_lineage	norank_f__FamilyI_o__SubsectionIII	Synechococcus	Labrenzia	norank_f__JTB255_marine_benthic_group	unclassified_f__Hyphomonadaceae	unclassified_f__Flavobacteriaceae	Erythrobacter	unclassified_f__Phyllobacteriaceae	norank_f__Parvularculaceae	Tistlia	Muricauda	unclassified_f__Rhodobacteraceae	Ruegeria	norank_f__Flammeovirgaceae	norank_f__Phyllobacteriaceae	norank_f__Sandaracinaceae	norank_c__Cyanobacteria	norank_f__Rhodospirillaceae	Pseudomonas	Thermus	Endozoicomonas
A1	0.220507	0.108004	0.0247508	0.841527	1.01478	0.0157505	0.150755	0.0720023	0.029251	0	0	0.0225007	0.396013	0.00225007	0.00450015	0.00225007	0	0.00225007	0.00450015	0.00225007	0.0202507	0.177756	0.00450015	0	0.0180006	0.0247508	0	0	0	0.029251	0.126004	0.0450015	0.031501	0.0742524	0.00225007	1.71906	0.00225007	88.6889	0.904529	5.21792
A2	0.561247	0.198555	0.0317687	0.645964	0.54801	0.0185318	0.43682	0.161491	0.0582427	0.0264739	0.00264739	0.074127	0.201202	0.0158844	0.00529479	0.00794218	0.0105896	0.00264739	0.0211791	0.00264739	0.0264739	0.0503005	0.00529479	0.0185318	0.0158844	0.0582427	0.00529479	0	0	0.0661848	0.0794218	0.0794218	0.00529479	0.0291213	0.00794218	0.44741	0.00529479	62.2641	12.5698	21.2347
A3	0.955147	0.441267	0.215048	0.608837	0.597665	0.0251355	1.20371	0.248562	0.0865777	0.106127	0.00558566	0.0893705	1.46344	0.00558566	0.00558566	0	0	0	0.016757	0	0.103335	0.203876	0.00837848	0.00837848	0.0335139	0.064235	0.0195498	0.0195498	0.0139641	0.117299	11.7355	0.153606	0.00558566	0.0307211	0.00279283	0.846227	0.0335139	59.2834	18.9242	2.31805
A4	0.501101	0.382153	0.0860476	0.488447	0.326475	0.0101233	0.420115	0.240427	0.0987017	0	0	0.0733936	0.397338	0.00506163	0.0683319	0.0379622	0.00506163	0.0354314	0.040493	0.0354314	0.0936401	0.0354314	0.0253081	0.0329006	0.0354314	0.0506163	0.0253081	0.00506163	0.00253081	0.15438	14.1776	0.275859	0.0177157	0.0860476	0.00253081	3.06228	0.0253081	41.4598	30.7848	6.39536
A5	20.7815	3.46849	5.10924	0.296218	0.304622	0.00840336	1.29832	2.06513	0.00420168	0	0	1.2584	0.163866	0	0.00210084	0	0	0.00630252	0.0252101	0	0.00420168	0	0.00210084	0	0.0336134	0	0	0	0.00210084	0.260504	0.310924	1.35924	0	0.00840336	0	0.483193	0	28.6197	34.084	0.039916
A6	1.68874	0.251334	0.0705995	0.672108	1.04205	3.99593	4.56073	6.63918	0	0.00282398	0	0.449013	0.389709	0.00282398	0	0.00847194	0	0	0.0903674	0	0.0169439	0.180735	0.00282398	0.0141199	0.31911	0.220271	0.00564796	0.0197679	0	0.0818955	0.604332	0.607156	0.00282398	0.0649516	0	8.455	0	68.795	0.434893	0.310638
A7	0.332047	0.129401	0.046389	1.023	0.700718	0.241711	0.388203	0.581083	0.00488305	0	0.00732458	0.0610381	0.266126	0.00244153	0.00244153	0.00488305	0	0.00244153	0.0170907	0	0.00488305	0.0122076	0.00244153	0.0097661	0.0366229	0.0488305	0.0317398	0	0	0.046389	0.0537136	0.139167	0.0732458	0.0097661	0.00488305	0.89604	0	92.839	1.27692	0.703159
A8	0.0950721	0.0339543	0.0203726	1.17708	0.552324	0.0430088	0.10639	0.230889	0.00226362	0.00679086	0	0.0588542	0.18109	0.00226362	0	0.00226362	0	0.00679086	0.0135817	0.00679086	0.00905449	0.0135817	0.00452724	0.00226362	0.00452724	0.047536	0.00452724	0.00452724	0.0113181	0.00905449	0.110917	0.0633814	0.323698	0.0611178	0.00679086	1.38081	0.00226362	93.8724	0.432352	1.09559
A9	9.83361	3.80432	6.47558	0.561116	0.496122	0.00216647	1.79384	2.01265	5.59166	1.86967	0.132155	0.749599	0.0584947	0.168985	0.00866589	0.00216647	0	0.0151653	0.0151653	0.0216647	0.00216647	0.00866589	0.00216647	0.03683	0.218814	0.0303306	0	0.428961	0.03683	0.881754	0.40513	0.89042	0.565449	0.0909918	0.00433294	0.379133	0.251311	48.8106	12.5894	0.753932
A10	6.09859	3.66804	1.00533	0.617733	0.807494	0.0807494	7.5319	1.73611	0.177649	0.866037	0.00201873	0.536983	0.123143	0	0.0100937	0.0100937	0.0161499	0.00807494	0.0242248	0.00403747	0.0161499	0.0262435	0.0100937	0.0201873	0.0706557	0.0968992	0.0242248	0.0767119	0.0807494	0.349241	4.3968	0.442103	0.0201873	0.246286	0.00201873	0.724725	0.349241	48.9987	18.3947	2.32962
A11	0.339109	0.0882076	0.0548847	0.425357	0.209738	0.0784068	0.150933	0.168575	0.0568449	0.0568449	0.00196017	0.0372432	0.217579	0	0	0	0.00196017	0.00392034	0.0490042	0	0.00784068	0.023522	0.00196017	0.00196017	0.00980085	0.0450839	0.00392034	0.00196017	0.0176415	0.0450839	0.131331	0.0862475	0.00588051	0.0548847	0.00196017	1.49561	0.00980085	35.7927	17.4377	42.8846
A12	0.101821	0.0399297	0.0219613	1.04017	0.706756	0.0938349	0.215621	0.223606	0	0	0	0.0578981	0.6249	0	0	0	0	0	0.00798594	0.00399297	0.00199649	0.0139754	0	0	0.0499122	0.0239578	0	0	0.00199649	0.0119789	0.0279508	0.0199649	0	0.0119789	0	1.8168	0	79.6638	0.5111	14.7061
A13	0.983997	0.124268	0.0355051	0.540184	0.466638	0.593442	0.834369	0.981461	8.2321	26.1545	0	0.278968	0.367731	0.243463	0.00507215	0.0583297	0.352515	0.0177525	0.370267	0.134412	0.0152165	0.0152165	0.0126804	0.0126804	0.245999	0.164845	0.00760823	2.54115	0.332226	0.182597	0.674596	0.319546	0.910451	0.0481854	0.00507215	3.48964	0.626411	42.2358	0.268824	7.11623
A14	0.043814	0.0328605	0.00912792	0.531245	0.790478	0.00912792	0.0529419	0.0620698	0.021907	0.0292093	0	0.00730233	0.509338	0.00365117	0.00730233	0.00730233	0.00182558	0.00912792	0.0164303	0.00182558	0.065721	0.120489	0.00365117	0.00365117	0.00912792	0.0109535	0.0255582	0	0	0.0127791	45.2854	0.149698	0.0109535	0.0419884	0	0.308524	0.0127791	48.8964	0.518466	2.37691
A15	0.235502	0.0883132	0.0249089	0.66801	0.767646	0.135866	0.251353	0.321551	0.0135866	0.0611399	0	0.0860488	0.407599	0	0	0	0.00679332	0.00905777	0.00226444	0.0905777	0.0701977	0.0634044	0	0.00226444	0.0928421	0.0249089	0.00679332	0	0	0.0679332	30.5179	0.138131	0	0.0362311	0	2.14216	0.00226444	60.2998	0.695184	2.66978
A16	0.46997	0.418211	0.0662512	0.776381	0.88404	4.55891	10.4656	7.2131	0.0248442	0.0517588	0.00207035	1.28983	0.420281	0	0	0.0103518	0.0144925	0.0144925	0.0269146	0.00621105	0.0144925	0.0621105	0.0082814	0.0227739	0.304342	0.0579698	0.035196	0.0124221	0.11594	0.149065	0.182191	0.757748	0.567276	0.0310553	0.0124221	0.509306	0.136643	61.2327	7.84663	1.22772
A17	0.899436	0.567337	0.707441	0.892517	0.593282	0.0553499	0.148753	0.541391	0.0190265	0.00864842	0	0.38226	0.0882139	0.00518905	0.0121078	0.00691874	0	0.0172968	0.0259453	0.00345937	0.093403	0.0691874	0.00864842	0.00691874	0.0536202	0.027675	0.117619	0.00518905	0.00518905	0.0899436	0.209292	0.947867	0.0242156	0.0778358	0.0207562	0.622687	0.150483	91.2115	0.596741	0.686685
A18	0.447617	0.10888	0.0362932	1.01823	0.78837	0.151222	0.588757	0.419389	0.203645	0.177434	0.00403258	0.127026	0.173401	0	0.00604887	0.00201629	0.00403258	0.00604887	0.0806517	0.00604887	0.0262118	0.0120977	0.0322607	0.0100815	0.161303	0.131059	0.062505	0.062505	0.0181466	0.161303	0.298411	0.368981	0.00604887	0.0463747	0	3.37124	0.0302444	88.5293	1.34285	0.979918
A19	0.3551	0.301678	0.0565646	0.820187	1.71579	0.0219974	0.241971	0.103702	0.725913	0.182264	0.135127	0.128842	0.0628496	0.232544	0.144554	0.0817045	0.0377098	0.0597071	0.0565646	0.113129	0.333103	0.175979	0.128842	0.084847	0.0879894	0.084847	0.326818	0.131984	0.0157124	0.150839	0.46823	0.905034	0.232544	0.219974	0.072277	4.25492	0.238828	82.8892	3.62014	0
B1	0.106126	0.0578871	0.0434153	0.101302	0.371442	0.202605	1.10468	0.62711	2.44091	0.00482393	0.318379	2.09358	0.771828	0.791124	0.250844	3.96527	1.48095	0.231548	3.1452	1.28316	2.11288	0.988905	4.33671	4.97347	1.52918	1.98263	0.183309	0.733237	0.15919	4.54414	23.0246	5.35456	2.05017	1.63531	0.868307	11.5919	1.94887	11.4134	0.718765	0.458273
B2	1.01796	1.36848	0.345722	0.0384135	0.144051	0.696245	1.43571	2.11274	3.1211	0	0.417747	6.21819	0.576203	1.05157	0.408144	2.25199	1.48852	0.292903	0.989148	1.4213	2.07913	0.869106	3.09709	2.17517	2.70815	2.21838	0.187266	0.581005	0.105637	6.00211	14.2274	2.17517	0.68184	1.21003	0.873908	26.1308	1.79583	6.19418	0.0192068	1.27245
B3	0.0495207	0.0424463	0.0141488	0.0212232	0.0318347	0.0282975	0.191008	0.123802	2.06572	0.0106116	4.82119	0.247604	0.498744	1.1036	1.07531	0.972728	1.85349	0.930282	1.43256	0.672067	1.49977	0.955042	1.19911	1.43256	1.47501	2.05865	0.551802	0.749885	0.0389091	6.11934	9.82632	1.69432	0.834778	1.284	1.04701	48.6506	1.38304	2.83683	0.091967	0.0848926
B4	0.0183117	0.00366233	0.00366233	0.00732467	0.0292987	0.0256363	0.179454	0.17213	2.04358	0	2.77239	0.146493	0.128182	3.8894	0.48709	0.505402	0.50174	0.201428	0.523714	0.432155	1.30013	0.867973	0.889947	1.04376	0.355246	0.578649	0.856986	0.351584	0.0366233	2.51969	5.46054	2.48306	0.644571	0.889947	0.468779	63.8564	0.644571	2.50137	2.17176	0.00732467
B5	0.0407166	0.00542888	0	0.0352877	0.00271444	0.298588	0.784473	1.77796	8.37948	4.27253	1.26764	0.426167	0.749186	2.7633	1.15364	1.53366	0.931053	0.982628	0.217155	0.632465	0.472313	0.314875	0.415309	0.686754	1.32736	0.610749	1.2025	1.97883	1.90282	8.60478	32.8909	1.43051	7.18241	0.363735	1.84853	6.07492	3.92237	2.48914	0.00271444	0.02443
B6	0.180026	0.0728676	0.012859	0.0514359	0.0514359	0.197171	0.5015	1.20874	4.03343	0.0171453	2.35319	0.904415	2.46464	2.03601	1.15731	0.600086	0.321474	0.71153	0.870124	5.52936	2.97042	1.976	1.86027	0.565795	1.35019	1.61166	3.69481	0.737248	0.510073	2.76039	13.0004	8.23832	2.97042	2.54608	1.58594	12.7733	8.16974	8.15688	0.608658	0.638663
B7	0.0555489	0.0396778	0.00396778	0.0515812	0.0476134	0.273777	0.853073	0.821331	4.4955	0.0119033	4.13443	1.00385	0.845137	12.0144	0.634845	1.01972	0.73404	0.634845	0.924493	2.43225	1.71011	2.45606	3.43213	2.91235	1.7617	1.86089	1.35301	1.86089	0.0515812	5.13431	8.74102	6.58255	1.68631	2.06721	1.40063	19.9897	2.26957	3.61068	0.0238067	0.0634845
B8	0.1117	0.0144129	0.00720643	0.0648579	0.0144129	0.0720643	0.338702	0.277447	5.58498	0.00720643	11.5123	0.263035	0.497244	4.19414	1.31517	0.753072	0.871978	0.79631	0.882787	1.06655	1.4593	0.911613	2.04663	2.1259	0.962058	2.25561	0.641372	1.31517	0.0900804	3.80499	7.91266	4.30944	0.756675	1.71153	1.22509	34.263	1.52056	3.91309	0.0252225	0.104493
B9	0.145945	0.0621041	0.015526	0.108682	0.0434729	0.804248	1.27313	1.29798	14.728	7.96795	5.04285	0.180102	0.580673	1.80102	0.928456	2.33201	2.04012	2.35685	1.22345	1.40666	0.117998	0.124208	0.61483	0.313626	0.617936	0.776301	0.652093	6.58303	6.28493	3.40641	2.60837	1.16445	3.90324	1.44703	0.754565	8.67905	7.11092	7.66054	0.378835	2.46243
B10	0.20641	0.0350508	0.0233672	0.0233672	0.0194727	0.654282	3.28309	2.93259	6.87775	6.18842	0.704911	0.821747	2.02126	1.02426	2.08747	2.03295	2.04463	0.319352	1.18394	0.84122	0.29209	0.685438	1.14499	1.47213	0.934689	0.880165	1.51108	2.73786	4.17105	4.10095	11.742	5.83401	2.2783	1.51887	1.61234	13.5024	8.66145	3.56739	0.0194727	0.00778907
B11	0.171775	0.0610757	0.0152689	0.0916135	0.0877963	0.167958	0.29011	0.473337	3.25228	0.942856	1.53453	0.519143	0.332099	3.09196	1.462	1.51544	1.06501	0.900867	0.748177	3.85922	1.64141	1.49254	1.28259	1.21006	1.38565	0.690919	5.68004	2.04222	2.88964	5.29068	5.79074	8.71474	2.4583	0.793984	4.68374	10.6882	12.5282	9.40947	0.736726	0.00763446
B12	0.107856	0.04523	0.0382715	0.156565	0.194837	0.250504	0.671491	0.664533	1.49259	0.744555	7.11154	0.243546	0.487092	3.90717	1.12031	2.08058	0.953309	1.81616	1.19338	0.706283	0.880245	0.782827	0.344444	0.786306	1.26644	1.04725	1.9101	0.848932	1.69091	3.40964	8.69807	1.08204	0.709763	1.46476	2.60246	29.4795	8.68763	10.2394	0.076543	0.00695846
B13	0.265977	0.038339	0.038339	0.0551123	0.0407351	0.0359428	0.3139	0.299523	2.008	3.393	2.65018	0.591858	1.27956	2.23804	1.1286	1.35145	0.558311	0.886589	1.02796	1.64618	1.03515	1.11183	1.61503	0.934512	1.59107	0.953682	3.52	1.84746	2.15896	4.99365	4.54556	6.2828	4.53358	1.18372	4.70371	15.4722	13.2892	6.36187	3.85067	0.167733
B14	0.389646	0.138917	0.0406587	0.0847056	0.162635	0.315105	0.45741	1.42305	0.694586	0.111811	0.1152	2.46663	1.24009	0.714915	0.55228	1.2096	0.948702	2.20234	0.613268	0.904655	0.975808	2.2735	1.51454	0.81995	1.83642	4.4318	9.92749	1.61957	2.12442	7.42698	5.4957	4.58427	2.32432	1.35868	7.93522	1.89063	14.4914	7.35244	6.22755	0.603104
B15	0.0717252	0.162325	0.0717252	0.588901	0.445451	0.0604002	0.0377501	0.17365	2.07626	0.0151	21.0344	0.649302	0.1057	0.985277	1.27595	0.222726	0.815402	2.18573	2.06871	0.268026	2.45753	2.01586	0.215176	1.03435	0.547376	1.06455	3.10306	0.14345	0.011325	5.34541	3.52963	1.07965	0.845602	0.785202	0.943752	6.83654	1.19668	35.3643	0.162325	0.00377501
B16	0.666126	0.655982	0.243457	0.331372	1.18347	0.415906	1.29506	0.872388	2.23169	0.0202881	6.65111	0.240076	0.432813	0.909583	1.56218	0.480151	0.591736	3.36106	2.47853	1.17333	3.71272	1.3424	0.578211	1.08203	0.513965	2.05248	1.20714	0.537634	0.010144	2.17083	10.8136	3.87164	1.08203	1.16318	0.885913	9.99865	1.32211	30.5167	1.32887	0.0135254
B17	0.920502	1.22114	0.446304	0.130172	0.161165	0.37192	2.21292	2.34	3.08384	0.97629	7.48799	0.889509	0.722145	1.13436	0.768635	1.19014	0.719045	1.00108	0.498993	0.644661	0.932899	1.67674	1.34511	0.901906	0.88331	0.51139	5.91973	0.979389	0.433907	2.73361	4.13451	7.9033	1.45979	1.06927	4.69859	18.8904	7.32682	10.2929	0.973191	0.0123973
B18	0.182935	0.0448709	0.0276129	0.0345161	0.0310645	0.697225	0.717935	1.84661	12.3395	3.55861	2.99945	1.06655	0.355516	1.2978	2.03645	1.28055	0.704128	0.711031	0.441806	4.16609	0.980257	1.20806	2.033	1.31506	2.18142	1.7189	1.34958	5.88499	3.53445	7.68328	7.8317	3.3308	1.69129	1.91564	1.09416	9.89921	5.55019	6.20254	0.0414193	0.0138064
B19	2.74124	1.63815	0.487908	0.294631	0.278131	0.530335	2.80724	1.6735	0.608118	0	0.00942818	1.06538	0.490265	0.120209	0.252204	0.153208	0.051855	0.00235705	0.181492	0.945175	0.195635	0.228633	0.245133	1.16438	0.282845	0.643473	0.0824966	0.0895677	0.00471409	0.860322	7.22906	4.97572	1.90921	1.16674	0.0895677	42.408	0.122566	21.7838	0.596332	1.59101
Student t test
t	1.676	1.401	1.542	9.518	5.301	0.685	0.931	0.296	-3.434	0.049	-3.737	-2.253	-2.716	-3.872	-8.281	-6.311	-7.394	-5.204	-5.901	-4.76	-6.243	-7.162	-5.664	-5.775	-7.685	-6.432	-3.861	-3.492	-3.269	-9.459	-1.248	-6.557	-5.117	-10.983	-4.47	-4.911	-4.964	10.275	3.047	2.303
df	36	36	36	36	36	36	36	36	36	36	36	36	36	36	36	36	36	36	36	36	36	36	36	36	36	36	36	36	36	36	36	36	36	36	36	36	36	36	36	36
p	0.1020	0.1700	0.1320	<0.0001	<0.0001	0.4970	0.3580	0.7690	0.0020	0.9610	0.0006	0.0300	0.0100	0.0004	<0.0001	<0.0001	<0.0001	<0.0001	<0.0001	<0.0001	<0.0001	<0.0001	<0.0001	<0.0001	<0.0001	<0.0001	0.0004	0.0012	0.0024	<0.0001	0.2200	<0.0001	<0.0001	<0.0001	<0.0001	<0.0001	<0.0001	<0.0001	0.0043	0.0270
