# Supplementary material for: Significant Changes in Bacterial Communities Associated with Pocillopora Corals Ingestion by Crown-of-Thorns Starfish: An Important Factor Affecting the Coral’s Health
Source: Microorganisms. 2022 Jan 19;10(2):207. doi: 10.3390/microorganisms10020207 (PMC8879049; doi:10.3390/microorganisms10020207)
Supplement: Supplementary file 1 [file microorganisms-10-00207-s001.zip › Electronic Supplementary Materials/Table S5.xlsx]

## Sheet: Table S5
Table S5 Similarity Percentage Analysis (SIMPER) for 25 most significant OTUs between the healthy portions and feeding scars of Pocillopora corals
Phylum	Most resolved taxonomy (Blast)	OTU	Higher abundance		dissimilarity
			Healthy portions	Feeding scars
Proteobacteria	Endozoicomonas sp.	OTU9049	*		0.904
Proteobacteria	Ruegeria sp.	OTU8650		*	0.863
Cyanobacteria	Acrophormium_PCC-7375	OTU7686		*	0.807
Proteobacteria	Pseudomonas_brenneri	OTU7231	*		0.955
Proteobacteria	Rhodobacteraceae sp.	OTU6987	*		0.835
Proteobacteria	mucus_bacterium_82	OTU6844	*		0.721
Proteobacteria	Pseudomonas_poae	OTU675	*		0.886
Proteobacteria	Alteromonas_macleodii	OTU659	*		0.786
Proteobacteria	Pseudoalteromonas_shioyasakiensis	OTU647	*		0.643
Proteobacteria	Pseudomonas_protegens	OTU624	*		0.871
Proteobacteria	Sandaracinaceae sp.	OTU5677		*	0.903
Proteobacteria	Hoeflea sp.	OTU5333		*	0.887
Cyanobacteria	Chloroplast sp.	OTU5164		*	0.895
Cyanobacteria	Chloroplast sp.	OTU4680		*	0.945
Cyanobacteria	Rivularia_PCC-7116	OTU3364		*	0.834
Cyanobacteria	Dictyopteris_undulata	OTU3237		*	0.963
Proteobacteria	Actibacterium sp.	OTU3078		*	0.863
Cyanobacteria	unclassified	OTU2865		*	0.632
Cyanobacteria	Dictyopteris_undulata	OTU2584		*	0.794
Proteobacteria	Halomonas_meridiana	OTU2305	*		0.854
Deinococcus-Thermus	Thermus_scotoductus	OTU2113	*		0.936
Proteobacteria	Endozoicomonas sp.	OTU2107	*		0.967
Cyanobacteria	division_CAB-I_bacterium	OTU1931	*		0.843
Proteobacteria	Tistlia sp.	OTU175		*	0.731
Cyanobacteria	Phormidesmiaceae sp.	OTU1013		*	0.773
