# Supplementary material for: Significant Changes in Bacterial Communities Associated with Pocillopora Corals Ingestion by Crown-of-Thorns Starfish: An Important Factor Affecting the Coral’s Health
Source: Microorganisms. 2022 Jan 19;10(2):207. doi: 10.3390/microorganisms10020207 (PMC8879049; doi:10.3390/microorganisms10020207)
Supplement: Supplementary file 1 [file microorganisms-10-00207-s001.zip › Electronic Supplementary Materials/Table S6.xlsx]

## Sheet: Table S6
Table S6 Relative abundance of each predicted functional trait given in KEGG pathways (level 2)
Pathway level1	Metabolism											Genetic Information Processing				Environmental Information Processing			Cellular Processes
Pathway level2	Amino acid metabolism	Biosynthesis of other secondary metabolites	Carbohydrate metabolism	Energy metabolism	Glycan biosynthesis and metabolism	Metabolism of cofactors and vitamins	Metabolism of other amino acids	Metabolism of terpenoids and polyketides	Nucleotide metabolism	Xenobiotics biodegradation and metabolism	Lipid metabolism	Replication and repair	Folding, sorting and degradation	Transcription	Translation	Membrane transport	Signal transduction	Signaling molecules and interaction	Cell growth and death	Cell motility	Transport and catabolism
A1	1.37217e+07	1.65457e+06	1.30417e+07	6.92775e+06	1.43888e+06	6.74079e+06	2.63227e+06	1.77053e+06	4.04875e+06	4.48279e+06	3.8339e+06	3.14468e+06	1.82185e+06	144085	3.06696e+06	7.4053e+06	6.45776e+06	7.5	748344	2.44946e+06	388544
A2	9.8451e+06	1.22426e+06	9.74792e+06	5.08386e+06	1.06621e+06	4.92634e+06	1.92324e+06	1.28483e+06	3.16044e+06	3.00585e+06	2.83775e+06	2.36897e+06	1.40033e+06	112176	2.3763e+06	5240201	4.38804e+06	0.5	577822	1.65366e+06	308232
A3	1.03493e+07	1.27559e+06	1.03296e+07	5.40328e+06	1.08478e+06	5.09511e+06	2.02755e+06	1.33757e+06	3.45358e+06	3.05768e+06	2.92316e+06	2.51594e+06	1.44305e+06	122950	2.57949e+06	5.54968e+06	4.26312e+06	2.5	705448	1615504	316653
A4	9.91734e+06	1.21849e+06	9.94331e+06	5.33223e+06	979495	4.8787e+06	1.96503e+06	1.26782e+06	3.43115e+06	2.79577e+06	2.78909e+06	2.38936e+06	1.41272e+06	121499	2.52727e+06	5.23116e+06	3.74485e+06	4.68	718892	1.33316e+06	326512
A5	1.13383e+07	1.3982e+06	1.14571e+07	5.97959e+06	1.2802e+06	5.81849e+06	2.12404e+06	1.4046e+06	4.15643e+06	2.90224e+06	3.24014e+06	3.06015e+06	1.76289e+06	152268	3.13529e+06	5.85224e+06	4.31551e+06	2.82	703491	1.94681e+06	361695
A6	1.02984e+07	1.31016e+06	9.95813e+06	5.44266e+06	1.14798e+06	5.31236e+06	2.05156e+06	1.32718e+06	3.28743e+06	3.11497e+06	2.87871e+06	2.54094e+06	1.48101e+06	121783	2.53407e+06	5.2708e+06	4.67528e+06	8	615436	1.8377e+06	304194
A7	1.28735e+07	1.5374e+06	1.20961e+07	6.41539e+06	1.32289e+06	6.26744e+06	2.44905e+06	1.64959e+06	3.72087e+06	4.243e+06	3.5666e+06	2.90903e+06	1.67688e+06	131194	2.80643e+06	6.92056e+06	6.08795e+06	38	686653	2.31346e+06	358714
A8	1.38257e+07	1.65738e+06	1.30116e+07	6.91723e+06	1.42898e+06	6.74054e+06	2.63602e+06	1.77725e+06	3.99903e+06	4.55592e+06	3.8324e+06	3.12535e+06	1.80345e+06	141191	3.01902e+06	7.45873e+06	6.54181e+06	4	739114	2.46833e+06	386367
A9	1.25377e+07	1.56379e+06	1.22645e+07	6638740	1.42e+06	6.3743e+06	2.45259e+06	1.62053e+06	4.21696e+06	3.55043e+06	3.59207e+06	3.20869e+06	1.85434e+06	157189	3.24575e+06	6.4848e+06	5.21676e+06	43	793398	2.20319e+06	378474
A10	9.72276e+06	1.18307e+06	9.27429e+06	5.07037e+06	1.01297e+06	4.85116e+06	1.87321e+06	1.26341e+06	2.92996e+06	3.12281e+06	2.69899e+06	2.25555e+06	1.31507e+06	107106	2.24573e+06	5.19764e+06	4.42251e+06	24	572343	1.66522e+06	272665
A11	1.27729e+07	1.56896e+06	1.25238e+07	6.61264e+06	1.36934e+06	6.44185e+06	2.47171e+06	1.64816e+06	4.26338e+06	3.66846e+06	3.63784e+06	3.18296e+06	1.84245e+06	153878	3.22731e+06	6.59163e+06	5.33544e+06	11.5	840155	2.16443e+06	391132
A12	1.35199e+07	1.79395e+06	1.50994e+07	7.30511e+06	1.63391e+06	6.77725e+06	2.88504e+06	1.87025e+06	5.03338e+06	3.85679e+06	4.3671e+06	3.40253e+06	2.10015e+06	163303	3.4594e+06	7.46481e+06	5.30914e+06	16	884114	1.41097e+06	610269
A13	1.49916e+07	1.84757e+06	1.46653e+07	7.65605e+06	1.62673e+06	7.39596e+06	2.9522e+06	1.96556e+06	4.5885e+06	4.81953e+06	4.3164e+06	3.47794e+06	2.04593e+06	159340	3.39849e+06	8.14204e+06	6.93137e+06	0.05	837758	2.51363e+06	470837
A14	1.15644e+07	1.43453e+06	1.14769e+07	6.45348e+06	1.33008e+06	6.12362e+06	2.51057e+06	1.5183e+06	3.81943e+06	3.3274e+06	3.33289e+06	2.88055e+06	1.75606e+06	148632	3.07744e+06	6.1585e+06	4.58966e+06	0.05	972395	1.8656e+06	375419
A15	1.74485e+07	2.11283e+06	1.70609e+07	9.25758e+06	1.67345e+06	8.19111e+06	3.69514e+06	2.19885e+06	5.73607e+06	5.18278e+06	4.84408e+06	3.91167e+06	2.24916e+06	195732	4.09914e+06	9.73861e+06	6.69896e+06	1	1.5028e+06	2.77593e+06	539053
A16	1.38264e+07	1.68336e+06	1.34519e+07	7.28545e+06	1.37691e+06	6.62257e+06	2.85496e+06	1.7618e+06	4.43884e+06	4.20169e+06	3.85074e+06	3.14206e+06	1.81682e+06	154058	3.23067e+06	7.62019e+06	5.6436e+06	0.05	1.06011e+06	2.24669e+06	421253
A17	1.30012e+07	1.64052e+06	1.25892e+07	6.54064e+06	1.44196e+06	6.54587e+06	2.57173e+06	1.65509e+06	4.14979e+06	3.89617e+06	3.68951e+06	3.21158e+06	1.84767e+06	147945	3.13891e+06	6.48182e+06	5.82207e+06	7.82	766031	2.33603e+06	388388
A18	1.82981e+07	2.19093e+06	1.72674e+07	9.14286e+06	1.90358e+06	8.93098e+06	3.48331e+06	2.34739e+06	5.34212e+06	5.97705e+06	5.08443e+06	4.17696e+06	2.40313e+06	189496	4.03947e+06	9.85849e+06	8.60125e+06	7.5	989093	3.29915e+06	507878
A19	1.55728e+07	1.8946e+06	1.48044e+07	7.96861e+06	1.64447e+06	7.7193e+06	2.98563e+06	2.01209e+06	4.64687e+06	5.02215e+06	4.32472e+06	3.61383e+06	2100123	168423	3.5593e+06	8.34256e+06	7.24079e+06	10	868256	2.76359e+06	438156
B1	9.04663e+06	1.35414e+06	9.41135e+06	5.25033e+06	1.31494e+06	4.89761e+06	1.86619e+06	1.34256e+06	3.59727e+06	1.97278e+06	2.66735e+06	2.66365e+06	1.5741e+06	146942	3.08535e+06	3.51509e+06	2.64424e+06	26	878917	1.13122e+06	322978
B2	7.68141e+06	1.21009e+06	8.37356e+06	4.9389e+06	1.21257e+06	4.49128e+06	1.64812e+06	1.14996e+06	3.27502e+06	1.56269e+06	2.2835e+06	2.43462e+06	1.44999e+06	139411	2.78579e+06	3.17647e+06	2.31646e+06	53.5	731001	887455	278187
B3	7.89748e+06	1.23366e+06	8.61689e+06	5.9281e+06	1.09359e+06	4.98963e+06	1.79706e+06	1.18576e+06	3.42725e+06	1.67795e+06	2.2211e+06	2.43203e+06	1.54345e+06	156423	2.96686e+06	3.52816e+06	2.37987e+06	552	809099	732570	264103
B4	6.87379e+06	1.11588e+06	7.95103e+06	5.73228e+06	999210	4.75167e+06	1.60927e+06	1.04595e+06	3.23415e+06	1.40204e+06	1.91685e+06	2.28373e+06	1.46332e+06	155923	2.8402e+06	3.36803e+06	2.16713e+06	96.5	688137	556197	226322
B5	1.04746e+07	1.48616e+06	1.08685e+07	6.36587e+06	1.29626e+06	5.53332e+06	2.36195e+06	1.42657e+06	4.09359e+06	2.43703e+06	2.97566e+06	2.83315e+06	1.68116e+06	160755	3.28205e+06	4.94032e+06	3.06349e+06	46	1.15635e+06	1.33708e+06	355570
B6	8.83314e+06	1.2889e+06	9.33146e+06	5.64185e+06	1.18859e+06	5.00093e+06	1.88121e+06	1.27664e+06	3.52499e+06	2.03049e+06	2.54038e+06	2.53541e+06	1.51877e+06	145550	2.94814e+06	3.94556e+06	2.68616e+06	30	928910	1.06397e+06	298057
B7	8.31031e+06	1.2595e+06	8.85736e+06	5.65313e+06	1.15822e+06	4.97807e+06	1.81806e+06	1.23267e+06	3.44845e+06	1.81339e+06	2.39118e+06	2.50613e+06	1.53854e+06	151323	2.97066e+06	3.58701e+06	2.51416e+06	18	865285	971491	274145
B8	7.78524e+06	1.21586e+06	8.40715e+06	5.88153e+06	1.05443e+06	4.96317e+06	1.75484e+06	1.16506e+06	3.31548e+06	1.7355e+06	2.17979e+06	2.36307e+06	1.50391e+06	151451	2.8729e+06	3.4728e+06	2.40382e+06	25	804414	735928	248060
B9	9.68718e+06	1.41746e+06	9.97123e+06	6.02621e+06	1.34701e+06	5.4501e+06	2167074	1.38983e+06	3.78968e+06	2.21209e+06	2.77639e+06	2.78853e+06	1.68506e+06	157698	3.22576e+06	4.05429e+06	2.98147e+06	13	1.04087e+06	1.27618e+06	325126
B10	8.30435e+06	1.18374e+06	8.75511e+06	5.13293e+06	1.10017e+06	4.62772e+06	1.83518e+06	1.16257e+06	3.25426e+06	1.92495e+06	2.40019e+06	2.34385e+06	1.4115e+06	135132	2.73228e+06	3.71724e+06	2.52057e+06	57	916131	1.13792e+06	280108
B11	8.80335e+06	1.22378e+06	9.23663e+06	5.39289e+06	1.0853e+06	4.81765e+06	1.91266e+06	1.25579e+06	3.33587e+06	2.21395e+06	2.57388e+06	2.39427e+06	1.4431e+06	137987	2.77416e+06	4.07348e+06	2.70922e+06	379	930061	1.14585e+06	286932
B12	1.09936e+07	1.61359e+06	1.16621e+07	7.73583e+06	1.44168e+06	6.78624e+06	2.40837e+06	1.59664e+06	4.47604e+06	2.58891e+06	3.08288e+06	3.23445e+06	2022800	197471	3.74968e+06	5382219	3.96285e+06	10.5	972169	1.32711e+06	350779
B13	8.03869e+06	1.16046e+06	8.53694e+06	5.516e+06	1.01282e+06	4.80012e+06	1.82115e+06	1.14264e+06	3.24355e+06	1.95732e+06	2.2782e+06	2.29514e+06	1.43629e+06	141954	2.72566e+06	3.86187e+06	2.60173e+06	24	835980	987269	254157
B14	1.34827e+07	1.91726e+06	1.41687e+07	8.39465e+06	1.76252e+06	7.55298e+06	2.94253e+06	1.87447e+06	5.29588e+06	3.16931e+06	3.91414e+06	3.82421e+06	2.31917e+06	222084	4.48438e+06	6.16591e+06	4.08117e+06	63	1.42189e+06	1.73849e+06	451989
B15	1.05389e+07	1.37471e+06	1.10042e+07	5.86694e+06	1.27877e+06	5.41821e+06	2.27852e+06	1.48157e+06	3.8901e+06	2.70333e+06	3.17909e+06	2.81077e+06	1.62507e+06	149285	3.11397e+06	4.75136e+06	3.2521e+06	75.32	1.12986e+06	1.5013e+06	363796
B16	8.39306e+06	1.13867e+06	8.58344e+06	5.10437e+06	972616	4.56446e+06	1.74831e+06	1.15404e+06	2.98924e+06	2.39062e+06	2.41802e+06	2.1318e+06	1.27671e+06	116158	2.33665e+06	4.27949e+06	3.12506e+06	348	772394	1.21262e+06	258116
B17	9.77851e+06	1.34572e+06	1.00688e+07	5.92921e+06	1.16136e+06	5.28491e+06	2.04554e+06	1.36608e+06	3.59985e+06	2.55632e+06	2.79328e+06	2.62962e+06	1.55743e+06	144831	2.96249e+06	4.65508e+06	3.36365e+06	82	895623	1.29107e+06	300754
B18	1.05183e+07	1.46786e+06	1.10614e+07	6.62605e+06	1.30968e+06	5.89479e+06	2290646	1.49858e+06	4.03942e+06	2.63316e+06	3.09608e+06	2.90806e+06	1.76074e+06	169645	3.36288e+06	4.89019e+06	3.34106e+06	245	1.06617e+06	1.33467e+06	341635
B19	1.01499e+07	1.47196e+06	1.05692e+07	6.20488e+06	1.39435e+06	5.72597e+06	2.2216e+06	1.44396e+06	4.07092e+06	2.26553e+06	2.9083e+06	3.01294e+06	1.80174e+06	167787	3.43503e+06	4.13651e+06	3.1374e+06	28	1.04063e+06	1.4161e+06	337949
		healthy portions		feeding scars
Pathway level1	level2	Mean	±SD	Mean	±SD	t	P
Metabolism	Amino Acid Metabolism	11.047	0.373238	10.8305	0.356503	-1.85	0.072
	Biosynthesis of Other Secondary Metabolites	0.728	0.046294	0.92	0.037859	14.135	0	***
	Carbohydrate Metabolism	8.741	0.546981	9.39211	0.224316	4.816	0	***
	Energy Metabolism	5.291	0.619124	7.01421	0.556929	9.122	0	***
	Glycan Biosynthesis and Metabolism	1.781	0.201021	1.72684	0.091897	-1.072	0.291
	Metabolism of Cofactors and Vitamins	3.9735	0.303823	4.65526	0.219098	8	0	***
	Metabolism of Other Amino Acids	1.9535	0.059584	2.03684	0.078814	3.737	0.001	**
	Metabolism of Terpenoids and Polyketides	2.0165	0.053927	2.18263	0.053317	9.669	0	***
	Nucleotide Metabolism	2.8775	0.384911	3.18895	0.086596	3.443	0.001	**
	Xenobiotics Biodegradation and Metabolism	3.9955	0.323232	3.65947	0.237311	-3.684	0.001	**
Genetic Information Processing	Lipid Metabolism	3.7875	0.127026	3.56684	0.146744	-5.029	0	***
	Replication and Repair	5.7075	0.486793	6.44895	0.281975	5.779	0	***
	Folding, Sorting and Degradation	2.225	0.137286	2.29684	0.109547	1.8	0.08
	Transcription	2.387	0.194885	2.08474	0.090269	-6.159	0	***
Environmental Information Processing	Translation	3.5395	0.408237	4.06	0.192614	5.047	0	***
	Membrane Transport	13.7385	0.619866	12.0737	0.975968	-6.393	0	***
	Signal Transduction	2.8545	0.47603	2.12053	0.137416	-6.466	0	***
Cellular Processes	Signaling Molecules and Interaction	0.2325	0.030929	0.165789	0.010706	-8.904	0	***
	Cell Growth and Death	0.444	0.083565	0.701579	0.036858	12.338	0	***
	Cell Motility	3.435	0.587318	2.58368	0.161356	-6.1	0	***
	Transport and Catabolism	0.262	0.043962	0.278947	0.019118	1.546	0.131
